# Supplementary material for: Digital Versus Conventional Rehabilitation After Total Hip Arthroplasty: A Single-Center, Parallel-Group Pilot Study
Source: JMIR Rehabil Assist Technol. 2019 Jun 21;6(1):e14523. doi: 10.2196/14523 (PMC6611148; doi:10.2196/14523)
Supplement: Multimedia Appendix 2 [file rehab_v6i1e14523_app2.xlsx]

## Sheet: Sheet1
	Patient ID	Demographics			Comorbidities and known risk factors for adverse events														Hospital admission and surgical procedure					Study status		Patient performance					Range of Motion (degrees)
																										Timed up and Go (seconds)					Baseline					Assessment at 4 weeks					Assessment at 8 weeks					Assessment at 3 months
		Gender	Side	Age at enrollment (years)	BMI (kg/m2)	BMI > 40	Smoking	Diabetes	Pulmonary disease	Cardiac disease	Hypertension	Stroke	Renal disease	Bleeding disorders	ASA class 3/4	Steroids for chronic condition	Previous contralateral hip replacement	Previous knee replacement	Time between admission and surgery	Operative time (minutes)	Type of prosthesis	Length of stay (days)	Minor adverse events before discharge	Group	Completed study	Baseline	4 weeks	8 weeks	3 months	6 months	Lying Hip Flexion	Lying Hip Abduction	Standing Hip Flexion Type 2	Standing Hip Hyperextension	Standing Hip Abduction	Lying Hip Flexion	Lying Hip Abduction	Standing Hip Flexion Type 2	Standing Hip Hyperextension	Standing Hip Abduction	Lying Hip Flexion	Lying Hip Abduction	Standing Hip Flexion Type 2	Standing Hip Hyperextension	Standing Hip Abduction	Lying Hip Flexion	Lying Hip Abduction	Standing Hip Flexion Type 2	Standing Hip Hyperextension
	7	2	2	56	29	0	0	0	0	0	0	0	0	0	0	0	0	0	<24h	55	2	3	0	1	1	9.6	12.19	7.75	5.82	6.43	15	13	50	-14	29	45.64	38.23	56.84	-24.34	38.96	68.49	59.15	68.57	-32	49.22	91.5	67.23	84.29	-31.06
	8	1	1	58	22	0	1	0	0	0	0	0	0	0	0	0	0	0	<24h	53	2	6	0	2	1	19.68	13.6	12.5	7.3	5.64	15	13	50	-14	29	51.27	23.75	81.32	-32.67	42.12	53.4	32.11	78.85	-27.27	48.18	63.86	30.17	87.35	-20.96
	24	1	1	64	27	0	0	0	0	0	0	0	0	0	0	0	0	0	<24h	60	1	7	0	1	1	31.77	11	7.88	7.28	8.03	10	6	49	-11	24	82.77	52.85	70.86	-23.9	49.64	75.11	69.65	78.12	-25.95	48.11	85.73	59.36	60.85	-31.04
	40	1	2	57	30	0	0	1	0	0	1	0	0	0	0	0	0	0	<24h	48	2	5	0	1	1	17.88	14.96	6.81	5.66	6.68	34	12	43	-13	29	86.91	46.2	76.22	-47.33	50.86	93.33	72.61	89.4	-51.89	61.51	91.03	68.6	106.37	-59.26
	47	2	2	57	28	0	1	0	0	0	0	0	0	0	0	0	0	0	<24h	67	1	6	0	1	1	12.08	9.53	7.72	5.53	5.48	64	17	72	-8	22	111.05	73.35	113.12	-39.61	58.81	101.92	65.73	110	-45	57	93.31	63.48	111.98	-51.89
	54	1	1	69	24	0	0	0	0	0	0	0	0	0	0	0	0	0	<24h	48	1	4	0	1	1	21.2	11.72	7.48	6.92	6.78	35	3	43	-22	27	41.86	25.76	59.33	-24.66	32.92	44.41	32.09	59.37	-28.16	26.34	67.44	41.82	55.57	-28.6
	69	2	2	56	26	0	0	0	0	1	0	0	0	0	1	0	1	0	<24h	60	1	5	0	1	1	9.67	8.67	6.58	5.2	5.48	52	22	45	-16	39	117.81	76.29	106.55	-61.67	79.94	115.41	62.14	108.21	-62.38	78.09	107.34	81.76	107.04	-53.02
	75	1	2	73	20	0	0	0	0	0	0	0	0	0	0	0	0	0	<24h	46	1	7	0	2	1	28.9	13.8	10.03	8.9	6.42	26	7	35	-4	11	56.67	21.57	79.55	-22.99	41.28	65.56	9.44	81.55	-26.87	42.85	71.17	24.19	78.31	-23.78
	84	2	1	56	27	0	0	0	0	0	0	0	0	0	0	0	0	0	<24h	55	1	7	0	2	1	15.66	19	15.58	13.5	9.65	18	8	34	-10	16	65.97	22.99	64.31	-33.36	31.21	74	33.05	75.05	-23.06	36.28	70.47	24.07	79.09	-26.21
	88	1	1	67	31	0	0	1	0	0	1	0	0	0	1	0	0	1	<24h	56	1	7	0	1	1	19.63	12.97	8.84	6.67	7.08	59	9	47	-7	18	43.78	42.16	71.05	-27.07	34.96	71.01	34.07	60.74	-31.14	38.98	79.7	44.01	72.73	-32.28
	89	2	1	62	30	0	0	1	0	0	1	0	0	0	1	0	0	0	<24h	68	1	4	0	1	0	13.39	13.39	13.39	13.39	13.39	37	15	55	-6	24	37	15	55	-6	24	37	15	55	-6	24	37	15	55	-6
	92	1	1	53	28	0	0	0	0	0	0	0	0	0	0	0	0	0	<24h	45	2	6	0	2	1	12.12	16.9	12.19	8.01	10.63	18	2	36	-8	27	52.71	20.73	50.74	-18.82	33.25	51.79	24.89	76.88	-35.8	39.32	56.05	26.64	79.8	-21.74
	97	1	1	77	23	0	0	1	0	0	1	0	0	0	0	0	1	0	<24h	69	1	9	0	1	1	33.6	52.31	22.37	11.83	8.94	12	19	42	8	16	48.72	46.84	62.69	-11.68	36.95	51.95	35	66.24	-8.66	50.45	64.4	37.32	61.75	-27.05
	107	2	1	42	26	0	0	0	0	0	0	0	0	0	0	0	0	0	<24h	82	1	4	0	1	1	10.25	6.5	4.9	5.01	4.26	61	27	66	-17	27	106.22	68.55	101.59	-55.76	61.17	108.88	77.1	108.7	-52.06	68.84	95.83	63.27	94.82	-64.78
	112	1	2	78	30	0	0	1	0	1	1	0	0	0	1	0	0	0	<24h	79	1	6	0	1	1	17.6	10.95	8.1	8.04	7.53	31	17	49	-9	29	56.11	47.28	85.96	-46.6	56.76	84.38	66.09	85.08	-34.5	64.31	85.39	79.04	78.24	-51.34
	114	2	1	61	26	0	0	0	0	0	1	0	0	0	0	0	1	0	<24h	66	1	5	0	1	1	16.95	9.53	7.86	6.22	7.66	8	13	34	-26	29	96	63.51	85.68	-43.32	58.26	92.01	58.46	89.28	-40.02	60.36	88.71	67.36	86.6	-41.29
	119	2	1	72	29	0	0	1	0	0	0	0	0	0	0	0	0	0	<24h	68	1	6	0	1	0	15.55	15.55	15.55	15.55	15.55	28	4	40	-4	16	28	4	40	-4	16	28	4	40	-4	16	28	4	40	-4
	121	2	1	53	34	0	1	1	0	1	1	0	0	0	1	0	0	0	<24h	65	1	4	0	1	1	15.56	13.66	5.83	5.47	5.3	22	10	45	-3	14	98.44	45.48	96.24	-37	53.31	105.59	53.13	98.43	-36.01	61.39	107.68	57.24	99.52	-34.13
	124	1	1	51	27	0	0	0	0	0	0	0	0	0	0	0	0	0	<24h	72	1	7	0	1	1	17.01	10.95	6.23	5.25	5.91	17	13	71	-23	29	125.28	51.15	104.23	-33.6	53.07	106.71	62.15	113.06	-40.16	59.53	113.4	69.22	99.9	-39.54
	131	2	1	52	17	0	0	0	0	0	0	0	0	0	0	0	0	0	<24h	55	1	8	0	2	1	22.8	13.54	7.5	5.84	6.67	19	5	40	-14	24	78.89	46.36	94.67	-33.24	35.39	85.47	49.28	93.1	-33.44	52.94	95.17	59.1	103.1	-35.89
	150	1	2	75	29	0	0	0	0	0	1	0	0	0	0	0	0	0	<24h	60	1	4	0	1	1	17.5	10.43	7.9	7.13	7.26	32	16	51	-5	25	76.69	37.77	70.23	-16.27	37.6	91.94	44.53	74.15	-27.26	56.19	87.47	49.67	85.2	-40.1
	154	2	2	61	29	0	0	0	0	0	0	0	0	0	0	0	0	0	<24h	79	1	6	0	1	0	18.07	18.07	18.07	18.07	18.07	23	14	43	-5	21	23	14	43	-5	21	23	14	43	-5	21	23	14	43	-5
	158	1	2	51	31	0	0	0	0	0	0	0	0	0	0	0	0	0	<24h	65	1	6	0	1	1	19.55	9.01	5.94	5.25	6.02	0	10	16	-19	14	43.45	40.9	62.18	-33.78	53.18	63.33	47.14	61.72	-41.11	53.53	46.27	68.68	64.34	-39.38
	161	1	1	66	24	0	0	1	0	0	1	0	0	0	1	0	0	0	<24h	64	1	7	0	1	1	20.06	9.16	6.2	5.46	5.73	25	14	22	-9	28	72.84	58.43	81.12	-47.51	53.44	95.63	53.31	92.04	-51.08	60.23	92.91	46.2	98.45	-52.4
	184	2	2	60	30	0	0	0	0	0	0	0	0	0	0	0	0	0	<24h	67	1	5	0	1	1	17.75	9.05	5.95	5.88	6.28	64	8	71	-17	25	79.4	50.45	94.71	-46.29	53.21	106.37	63.49	111.68	-50.86	62.77	102.5	52.46	99.87	-32.92
	190	2	1	60	31	0	0	0	0	0	0	0	0	0	0	0	0	0	<24h	43	1	5	0	1	1	20.72	9.92	7.92	7.78	6.4	22	14	0	-14	10	57.51	38.33	38.21	-34.84	38.95	69.2	41.24	64.41	-50.8	45.89	73.43	59.29	47.56	-43.35
	200	1	2	60	27	0	0	0	0	0	0	0	0	0	0	0	1	0	<24h	69	1	5	0	1	1	16.73	7.9	5.5	5.05	4.95	20	7	46	-12	29	74.08	36.41	75.2	-38.94	41.67	92.97	51.77	87.09	-42.73	51.35	83.17	49.49	74.8	-54.48
	213	1	2	70	24	0	0	0	0	0	0	0	0	0	0	0	0	0	<24h	58	1	6	0	1	0	20.16	9.66	9.66	9.66	9.66	19	5	52	-17	24	83.13	59.89	92.96	-30.86	46.84	83.13	59.89	92.96	-30.86	46.84	83.13	59.89	92.96	-30.86
	218	1	2	71	26	0	0	1	1	0	1	1	0	0	1	0	1	0	<24h	69	1	6	0	1	1	30.28	6.71	5.95	9.63	5.52	24	11	42	-9	18	102.02	62.66	99	-40.64	69.53	98.74	69.94	113.45	-61.18	68.24	103.16	62	114.69	-52.72
	221	1	1	60	22	0	0	0	1	0	0	0	0	0	0	0	0	0	<24h	58	1	6	0	2	1	13.3	13.02	7.6	8.41	8.2	30	13	30	-19	29	64.56	42.16	78.68	-30.69	59.65	77.01	52.71	94.9	-43.84	60.37	63.97	39.2	80.89	-36.86
	225	2	2	76	30	0	1	0	0	1	0	0	0	0	1	0	0	0	<24h	54	1	8	0	2	1	10.3	9.61	7.4	6.83	6.83	54	13	66	-9	28	60.34	34.52	86.04	-20.22	55.42	57.17	55.41	86.41	-30.72	48.69	68.35	61.84	91.43	-33.15
	228	1	2	71	28	0	0	0	0	0	1	0	0	0	0	0	0	0	<24h	58	1	6	0	2	1	18.19	14.56	11.35	10.41	10.43	24	14	64	-14	16	56.06	24.83	75.63	-30.98	28.76	81.42	34.98	95.05	-27.38	36.99	77.75	29.95	99.93	-20.06
	231	1	2	65	32	0	1	1	0	0	1	0	0	0	1	0	0	0	<24h	64	1	8	0	2	1	27.75	13.8	10.34	7.93	8.32	23	7	51	-8	18	53.39	39.76	83.97	-23.83	40.63	64.47	45.21	98.2	-22.12	52.75	72.38	47.85	99.69	-34.77
	232	1	1	63	38	0	1	1	0	0	1	0	0	0	1	0	0	0	<24h	77	1	6	0	2	1	11.34	15.21	15.02	14.15	11.07	45	36	56	-22	41	41.19	42.76	42.72	-40.78	38.34	47.44	56.52	44.59	-34.48	48.91	65.34	46.43	73.77	-42.82
	241	2	1	55	30	0	0	0	0	0	0	0	0	0	0	0	0	0	<24h	65	1	6	0	1	1	11.63	7.03	7.26	6.03	4.7	18	12	34	-14	29	80.47	45.69	78.58	-39.71	52.53	84.85	61.64	95.79	-39.24	56.81	95	50.4	100.7	-37.2
	245	2	2	56	29	0	0	0	0	0	1	0	0	0	0	0	0	0	<24h	64	1	7	0	1	1	14.39	6.03	4.95	4.47	4.9	30	11	67	-11	16	111.73	57.64	98.81	-27.1	48.08	113.18	58.12	117.06	-43.24	54.24	107.5	64.8	122.1	-42.6
	251	2	1	71	27	0	0	0	0	0	0	0	0	0	0	0	0	0	<24h	56	1	4	0	1	1	26.67	8	6.9	5.71	5.7	27	8	39	-10	23	78.18	65.97	92.69	-31.23	50.16	96.99	62.64	94.16	-37.87	57.12	106.3	65	112.2	-35.4
	252	1	2	70	23	0	0	0	0	0	0	0	0	0	0	0	0	0	<24h	68	1	7	0	1	1	23.95	13.43	9.07	9.29	7.8	10	11	49	-3	15	57.23	42.89	83.13	-27.84	43.38	85.49	55.56	96.15	-29.6	47.42	76.3	60.3	89.1	-30.1
	256	1	1	79	29	0	0	0	0	0	1	0	0	0	0	0	0	0	<24h	64	1	7	0	2	1	19.8	34.85	24.2	14.03	12.11	39	20	50	-8	29	25.61	38.6	50.93	-13.93	26.46	67.97	55.8	63.82	-11.79	40.01	51.18	32.85	54.59	-24.35
	262	1	1	70	24	0	0	0	0	0	1	0	0	1	1	0	0	0	<24h	49	1	5	0	2	1	23.07	44.11	14.44	11.9	13	42	12	37	3	9	48.16	34.74	59.71	-18.8	31.05	56.04	46.57	66.14	-33.21	43.66	53.75	46.17	79.9	-17.26
	263	1	1	68	27	0	0	1	0	0	0	0	0	0	0	0	0	0	<24h	52	1	9	0	1	1	21.72	17.53	9.16	9.9	8	0	11	50	-11	31	43.75	15.81	58.58	-22.63	41.27	87.86	24.94	81.8	-32.2	45	87.7	42.8	69.8	-32
	268	2	2	62	21	0	1	1	0	0	1	0	0	0	1	0	0	0	<24h	75	1	6	0	2	1	11.88	20.82	9.03	6.91	7	38	24	75	-17	20	30.12	28.04	66.19	-24.62	29.33	62.17	31.51	86.49	-38.86	35.19	66.54	38.71	90.57	-45.31
	273	2	1	62	31	0	0	0	0	0	0	0	0	0	0	0	0	0	<24h	71	1	5	0	1	1	14.65	16.18	5.69	6.33	6.38	18	9	61	-14	25	87.67	38.81	98.69	-39.23	46.41	99.3	58.6	115.4	-45.3	53.3	96.5	51.6	108.2	-37.1
	281	2	1	51	33	0	0	0	0	0	1	0	0	0	0	0	0	0	<24h	58	1	4	0	1	1	14.01	7.85	6.21	5.49	5.22	18	5	20	-16	26	88	49.23	78.75	-38.87	54.45	100.5	52.9	99.5	-46.2	55.3	99.2	51	105.3	-66.2
	301	2	1	69	24	0	0	0	0	0	0	0	0	0	0	0	0	0	<24h	45	1	4	0	2	1	15.83	16.27	7.45	6.88	7.08	10	13	57	-13	20	59.95	43.08	107.3	-22.83	41.8	78.78	62.81	124.14	-32.58	54.78	77.83	71.25	110.08	-37.19
	304	2	1	56	28	0	0	0	0	0	0	0	0	0	0	0	0	0	<24h	67	1	5	0	1	1	24.2	13.75	7.5	6.17	5.29	35	24	43	-4	18	80.3	47.4	86	-27.1	39	89.2	48.5	92.6	-41.1	48.2	82.3	44.7	88.2	-35.2
	308	2	2	65	33	0	0	1	0	0	0	0	0	0	0	0	0	0	<24h	60	1	4	0	2	1	13.51	11.71	8.14	6.63	6.3	21	21	70	-8	24	73.23	27.25	94.52	-24.49	32.99	90.48	47.67	110.35	-29.6	37.88	85.46	49.62	96.95	-25.39
	323	2	2	74	28	0	0	0	0	0	0	0	0	0	0	0	0	0	<24h	68	1	6	0	1	0	15.92	6.41	6.41	6.41	6.41	13	15	43	-15	15	95	46.4	91.7	-36.6	51.7	95	46.4	91.7	-36.6	51.7	95	46.4	91.7	-36.6
	327	2	2	80	31	0	0	0	0	1	1	0	0	0	1	0	1	0	<24h	60	1	6	0	2	1	15.26	22.19	13.26	12.96	12.74	66	5	75	-9	27	56.74	24.1	58.62	-29.85	27.54	71.38	37.4	70.19	-28.74	33.24	70.44	23.35	74.21	-20.72
	331	2	1	75	25	0	0	1	0	0	1	0	0	0	1	0	1	0	<24h	70	1	5	0	2	1	9.57	10.1	7.13	6.09	5.71	62	25	88	-35	49	80.64	44.2	94.6	-34.05	54.8	96.43	48.04	98.37	-47.97	56.95	96.15	50.01	102.39	-46.82
	334	2	2	64	32	0	0	0	0	0	1	0	0	0	0	0	1	0	<24h	44	1	4	0	1	1	16.13	6.43	5.53	5.85	5.36	22	10	22	-18	20	97.3	58.7	97.3	-37.9	52.6	93	56.1	106.5	-34.9	71.7	100.1	62.2	107.5	-43.3
	344	2	2	68	28	0	0	0	0	1	1	0	0	0	1	0	0	0	<24h	54	1	6	0	2	1	29.97	11.8	11.03	8.66	7.61	0	5	22	-5	25	66.48	31.23	91.35	-23.94	20.18	85.2	31.08	94.93	-28.92	27.53	87.29	31.62	107.51	-26.97
	369	2	1	63	28	0	0	0	0	0	0	0	0	0	0	0	0	0	<24h	67	1	4	0	2	1	8.92	18.73	9.59	7.97	5.79	56	20	67	-23	36	62.68	37.75	80.68	-34.29	39.67	81.7	46.11	101.06	-27.64	42.4	85.72	48.64	103.55	-42.98
	371	2	2	62	29	0	1	0	0	0	0	0	0	1	1	0	0	0	<24h	66	1	6	0	2	1	12.15	10.38	7.24	9.63	7.83	40.3	15.02	55.7	-30.7	19.2	91.63	40.64	62.42	-29.63	22.63	87	39	71	-30	18	72.8	35.2	75.32	-32.92
	373	1	1	59	30	0	0	0	0	0	0	0	0	0	0	0	0	0	<24h	57	1	6	0	2	1	11	10.4	7	6.28	7.4	37	10	67	-19	36	82.66	49.6	83.11	-36.99	59.14	77	52	110	-44	60	82.54	46.27	91.62	-41.36
	375	1	1	84	28	0	0	0	0	1	1	0	0	0	1	0	1	0	<24h	70	1	6	0	2	0	28.18	28.18	28.18	28.18	28.18	0	4.1	31.4	-14	13.1	0	4.1	31.4	-14	13.1	0	4.1	31.4	-14	13.1	0	4.1	31.4	-14
	385	1	1	72	25	0	0	0	0	0	0	0	0	0	0	0	1	0	<24h	70	1	6	0	2	1	10.29	15.01	8.08	11.2	6.78	52	19	46	-15	57	0	21.89	58.32	-15.91	24.65	59.39	48.66	67.06	-30.64	33.94	74.38	38.21	72.3	-18.44
	386	2	1	61	31	0	0	1	0	0	1	0	0	0	1	0	1	0	<24h	81	1	6	0	1	1	10.35	7.98	5.7	5.36	4.8	82	11	57	-24	39	79.9	39.8	99.9	-39.3	53.7	89	30.9	103.5	-38.8	58.4	91	42.8	100.9	-63.7
	388	1	1	57	29	0	1	0	0	0	0	0	0	0	0	0	0	0	<24h	67	1	4	0	2	1	9	11.41	7.53	6.3	5.72	62	23	59	-29	20	83	34	76	-21	34	86.69	68.29	91.45	-24.28	37.58	102.5	53.7	103.5	-9.86
	389	2	2	56	30	0	0	0	0	0	0	0	0	0	0	0	0	0	<24h	66	1	4	0	2	1	8.8	12.46	11.32	10.87	9.81	39	23	35	-28	33	47.67	40.55	58.38	-38.1	41.73	30.3	13	65.6	-28.1	29.1	45.2	24.9	63.9	-35
	393	2	1	81	24	0	0	0	0	0	1	0	0	0	0	0	1	0	<24h	57	1	6	0	2	1	15.03	22	13.19	14.14	7.62	72	35	57	-30	35	51	15.64	66	-19	36	73.12	27.94	63.36	-31.26	44.29	68.72	30.06	77.55	-29.92
	394	1	1	78	29	0	0	0	0	0	0	0	0	0	0	0	0	0	<24h	51	1	6	0	2	1	11.81	20	17.06	15.3	13.17	57	29	34	-12	25	70	34	75	-16	36	70.98	40.49	76.14	-13.92	26.44	72.62	35.77	73.53	-16.84
	395	2	1	78	31	0	0	0	0	0	0	0	0	0	0	0	0	0	<24h	54	1	4	0	2	0	11.81	11	11	11	11	57	29	34	-12	25	39	35	62	-36	32	39	35	62	-36	32	39	35	62	-36
	398	1	1	73	25	0	0	1	0	0	0	0	0	0	0	0	0	0	<24h	72	1	6	0	2	1	14.89	15.59	11.26	10.27	9.22	28	13	25	-22	26	52.55	35.79	66.13	-25.69	35.6	64.91	36.99	68.5	-34.55	41.15	74.57	47.91	80.88	-36.85
	399	2	2	40	29	0	0	1	0	0	1	0	0	0	0	0	0	0	<24h	62	1	6	0	2	1	20.76	15.62	16.43	12.62	9.99	33	19	53	-12	10	37.77	30.67	69.87	-28.46	39.56	64.92	23.26	77.4	-35.22	41.65	54.7	37	68.9	-21
	400	1	2	66	32	0	0	0	0	1	0	0	0	0	0	0	0	0	<24h	57	1	4	0	2	1	25.53	34.59	16.05	11.12	11.12	67.7	10.6	38.3	-15.7	21.6	54.09	22.87	57.09	-24.34	27.03	64.93	25.44	58.66	-24.83	33.9	59.5	22.4	62	-21.2
		Labels:	Labels:			Labels:															Labels:			Labels:	Labels:
		1 Fem	1 Left			0- no															1- cemented			1 Experimental group	0 no
		2 Masc	2 Right			1- yes															2- non-cemented			2 Conventional rehabilitation	1 yes
[truncated: 85 more columns]
